# Supplementary material for: Poly(Thiophene)/Graphene Oxide-Modified Electrodes for Amperometric Glucose Biosensing
Source: Nanomaterials (Basel). 2022 Aug 18;12(16):2840. doi: 10.3390/nano12162840 (PMC9413253; doi:10.3390/nano12162840)
Supplement: Supplementary file 1 [file nanomaterials-12-02840-s001.zip]

Archive with 1 entries (1 files):
- nanomaterials-1863693-supplementary.pdf
